# Supplementary material for: Efficacy of 10-valent pneumococcal non-typeable Haemophilus influenzae protein D conjugate vaccine against acute otitis media and nasopharyngeal carriage in Panamanian children – A randomized controlled trial
Source: Hum Vaccin Immunother. 2017 Feb 25;13(6):1213–28. doi: 10.1080/21645515.2017.1287640 (PMC5489287; doi:10.1080/21645515.2017.1287640)
Supplement: Supplemental_Material.zip [file khvi-13-06-1287640-s001.zip]

Archive with 9 entries (9 files):
- Supplemental digital content 9.docx
- Supplemental digital content 1 .docx
- Supplemental digital content 2.docx
- Supplemental digital content 3.docx
- Supplemental digital content 4.docx
- Supplemental digital content 5.docx
- Supplemental digital content 6.docx
- Supplemental digital content 7.docx
- Supplemental digital content 8.docx
